# Supplementary material for: Efficacy and Safety of Filgrastim and Its Biosimilars to Prevent Febrile Neutropenia in Cancer Patients: A Prospective Study and Meta-Analysis
Source: Biology (Basel). 2021 Oct 19;10(10):1069. doi: 10.3390/biology10101069 (PMC8533340; doi:10.3390/biology10101069)
Supplement: Supplementary file 1 [file biology-10-01069-s001.zip]

Archive with 1 entries (1 files):
- biology-1393253-supplementary.pdf
